# Supplementary material for: MR-Guided Adaptive Radiotherapy for Head and Neck Cancer: Prospective Evaluation of Migration and Anatomical Changes of the Major Salivary Glands
Source: Cancers (Basel). 2021 Oct 28;13(21):5404. doi: 10.3390/cancers13215404 (PMC8582485; doi:10.3390/cancers13215404)
Supplement: Supplementary file 1 [file cancers-13-05404-s001.zip]

Archive with 1 entries (1 files):
- cancers-1397361-supplementary.pdf
